# Supplementary material for: Apical spectrin organizes cortical actin filament bundles to pattern C. elegans cuticle ridges
Source: PLoS Genet. 2026 Jul 16;22(7):e1012236. doi: 10.1371/journal.pgen.1012236 (PMC13395344; doi:10.1371/journal.pgen.1012236)
Supplement: S2 File — (XLSX) [file pgen.1012236.s013.xlsx]

## Sheet: Summary Information
Figure 4B	SOURCE DATA
Alae Defects Using Midbody Counts (Absolute Ns)
	Normal	Abnormal	Partial	Disorganized	Severe	TOTAL		Fisher's Exact vs. EV control
N2- sma1	26	30	9	17	4	56
WM45 - EV	27	0	0	0	0	27
WM45 - sma1	24	1	1	0	0	25		0.4808	ns
UP4383 - EV	46	0	0	0	0	46
UP4383 - sma1	15	48	23	20	5	63		<0.0001	***
UP4405 - EV	25	0	0	0	0	25
UP4405 - sma1	28	2	2	0	0	30		0.4949	ns
Alae Defects Using Midbody Counts (%)
	Normal		Partial	Disorganized	Severe	N=
WM45 - EV	100		0	0	0	27
WM45 - sma1	96		4	0	0	25
UP4383 - EV	100		0	0	0	46
UP4383 - sma1	23.81		36.51	31.75	7.93	63
N2- sma1	46.43		16.07	30.36	7.14	56
UP4405 - EV	100		0	0	0	25
UP4405 - sma1	93.33		6.67	0	0	30

## Sheet: N2
strain	treatment	mother_number	worm_number	stage	midbody
N2	sma1	2	1	L4.8	disorganized
N2	sma1	1	2	L4.7	normal
N2	sma1	1	3	adult	normal
N2	sma1	1	4	L4.9	normal
N2	sma1	8	5	adult	partial
N2	sma1	8	6	adult	severe
N2	sma1	8	7	adult	severe
N2	sma1	8	8	adult	disorganized
N2	sma1	2	9	adult	normal
N2	sma1	2	10	adult	normal
N2	sma1	2	11	adult	normal
N2	sma1	2	12	adult	disorganized
N2	sma1	2	13	adult	disorganized
N2	sma1	2	14	adult	partial
N2	sma1	2	15	adult	normal
N2	sma1	2	16	adult	disorganized
N2	sma1	2	17	adult	partial
N2	sma1	2	18	adult	normal
N2	sma1	1	19	adult	partial
N2	sma1	4	20	L4.7	disorganized
N2	sma1	4	21	adult	normal
N2	sma1	4	22	adult	normal
N2	sma1	4	23	adult	normal
N2	sma1	4	24	adult	normal
N2	sma1	4	25	adult	normal
N2	sma1	5	26	adult	normal
N2	sma1	5	27	adult	normal
N2	sma1	5	28	adult	normal
N2	sma1	5	29	adult	partial
N2	sma1	5	30	adult	normal
N2	sma1	5	31	adult	normal
N2	sma1	5	32	adult	normal
N2	sma1	5	33	adult	normal
N2	sma1	5	34	adult	normal
N2	sma1	5	35	adult	normal
N2	sma1	5	36	adult	normal
N2	sma1	5	37	adult	normal
N2	sma1	10	38	L4.9	disorganized
N2	sma1	10	39	L4.9	disorganized
N2	sma1	10	40	adult	disorganized
N2	sma1	10	41	adult	normal
N2	sma1	10	42	adult	partial
N2	sma1	10	43	adult	severe
N2	sma1	10	44	adult	severe
N2	sma1	10	45	adult	partial
N2	sma1	10	46	adult	normal
N2	sma1	10	47	adult	disorganized

## Sheet: WM45
strain	treatment	mother_number	worm_number	stage	midbody		WM45	rde-1(ne300)
WM45	EV	1	1	adult	normal
WM45	EV	1	2	adult	normal
WM45	EV	1	3	adult	normal
WM45	EV	2	4	adult	normal
WM45	EV	2	5	adult	normal
WM45	EV	2	6	adult	normal
WM45	EV	2	7	adult	normal
WM45	EV	2	8	adult	normal
WM45	EV	2	9	adult	normal
WM45	EV	2	10	adult	normal
WM45	EV	3	11	adult	normal
WM45	EV	3	12	adult	normal
WM45	EV	3	13	adult	normal
WM45	EV	3	14	adult	normal
WM45	EV	3	15	adult	normal
WM45	EV	4	16	adult	normal
WM45	EV	4	17	adult	normal
WM45	EV	4	18	adult	normal
WM45	EV	4	19	adult	normal
WM45	EV	5	20	adult	normal
WM45	EV	5	21	adult	normal
WM45	EV	5	22	adult	normal
WM45	EV	5	23	adult	normal
WM45	EV	5	24	adult	normal
WM45	EV	5	25	adult	normal
WM45	EV	5	26	adult	normal
WM45	EV	5	27	L4.9	normal
WM45	sma1	1	1	adult	normal
WM45	sma1	1	2	adult	normal
WM45	sma1	1	3	adult	normal
WM45	sma1	1	4	adult	normal
WM45	sma1	1	5	adult	partial
WM45	sma1	1	6	adult	normal
WM45	sma1	2	7	adult	normal
WM45	sma1	2	8	adult	normal
WM45	sma1	2	9	adult	normal
WM45	sma1	2	10	adult	normal
WM45	sma1	2	11	adult	normal
WM45	sma1	2	12	adult	normal
WM45	sma1	2	13	adult	normal
WM45	sma1	2	14	adult	normal
WM45	sma1	2	15	adult	normal
WM45	sma1	2	16	adult	normal
WM45	sma1	2	17	adult	normal
WM45	sma1	2	18	adult	normal
WM45	sma1	2	19	adult	normal
WM45	sma1	4	20	adult	normal
WM45	sma1	4	21	adult	normal
WM45	sma1	4	22	adult	normal
WM45	sma1	4	23	adult	normal
WM45	sma1	4	24	adult	normal
WM45	sma1	4	25	adult	normal

## Sheet: UP4383
strain	treatment	mother_number	worm_number	stage	midbody		UP4383	rde-1(ne300) V; aaaIs4 (elt-5p::rde-1::SL-2::mCherry::unc-54 3’UTR + ttx-3::GFP) X
UP4383	EV	1	1	adult	normal
UP4383	EV	1	2	adult	normal
UP4383	EV	1	3	adult	normal
UP4383	EV	1	4	adult	normal
UP4383	EV	1	5	adult	normal
UP4383	EV	1	6	adult	normal
UP4383	EV	1	7	adult	normal
UP4383	EV	1	8	adult	normal
UP4383	EV	2	9	adult	normal
UP4383	EV	2	10	adult	normal
UP4383	EV	2	11	adult	normal
UP4383	EV	2	12	adult	normal
UP4383	EV	2	13	adult	normal
UP4383	EV	2	14	adult	normal
UP4383	EV	2	15	adult	normal
UP4383	EV	2	16	adult	normal
UP4383	EV	2	17	adult	normal
UP4383	EV	3	18	adult	normal
UP4383	EV	3	19	adult	normal
UP4383	EV	3	20	adult	normal
UP4383	EV	3	21	adult	normal
UP4383	EV	3	22	adult	normal
UP4383	EV	3	23	adult	normal
UP4383	EV	3	24	adult	normal
UP4383	EV	3	25	adult	normal
UP4383	EV	3	26	adult	normal
UP4383	sma1	1	1	adult	disorganized
UP4383	sma1	1	2	adult	normal
UP4383	sma1	1	3	adult	partial
UP4383	sma1	1	4	adult	partial
UP4383	sma1	1	5	adult	partial
UP4383	sma1	1	6	adult	normal
UP4383	sma1	1	7	adult	disorganized
UP4383	sma1	1	8	adult	partial
UP4383	sma1	1	9	adult	normal
UP4383	sma1	1	10	adult	disorganized
UP4383	sma1	1	11	adult	partial
UP4383	sma1	5	12	adult	partial
UP4383	sma1	5	13	adult	partial
UP4383	sma1	5	14	adult	normal
UP4383	sma1	5	15	L4.7	normal
UP4383	sma1	5	16	adult	normal
UP4383	sma1	5	17	adult	normal
UP4383	sma1	5	18	adult	normal
UP4383	sma1	5	19	adult	partial
UP4383	sma1	5	20	adult	partial
UP4383	sma1	7	21	adult	normal
UP4383	sma1	7	22	adult	partial
UP4383	sma1	7	23	adult	normal
UP4383	sma1	7	24	adult	normal
UP4383	sma1	7	25	adult	normal
UP4383	sma1	7	26	adult	partial
UP4383	sma1	7	27	L4.8	partial
UP4383	sma1	7	28	adult	normal
UP4383	sma1	4	29	adult	disorganized
UP4383	sma1	4	30	adult	disorganized
UP4383	sma1	4	31	adult	partial
UP4383	sma1	4	32	adult	partial
UP4383	sma1	4	33	adult	disorganized
UP4383	sma1	4	34	adult	partial
UP4383	sma1	4	35	adult	partial
UP4383	sma1	4	36	adult	normal
UP4383	sma1	6	37	adult	normal
UP4383	sma1	6	38	adult	partial
UP4383	sma1	6	39	adult	partial
