# Supplementary material for: Apical spectrin organizes cortical actin filament bundles to pattern C. elegans cuticle ridges
Source: PLoS Genet. 2026 Jul 16;22(7):e1012236. doi: 10.1371/journal.pgen.1012236 (PMC13395344; doi:10.1371/journal.pgen.1012236)
Supplement: S3 File — (XLSX) [file pgen.1012236.s014.xlsx]

## Sheet: Compiled Summary
Figure 5C	SOURCE DATA
Alae Defects Using Midbody Counts (Absolute Ns)
Strain	Genotype	Normal	Abnormal	Partial	Disorganized	Severe	TOTAL		Fisher's Exact Test vs. N2
N2	WT (data from Fig. 3F)	17	0	0	0	0	17
GCP901	sma-1(prt156 [SMA-1(DABD1)])	0	18	3	15	0	18		<0.0001	***
GCP1138	sma-1(prt185 [SMA-1(DABD2)])	0	25	4	20	1	25		<0.0001	***
GCP1102	sma-1(prt192 [SMA-1(DSR11)])	18	7	7	0	0	25		0.03	*
GCP808	sma-1(prt133 [SMA-1(DPH)])	21	0	0	0	0	21		1	ns
GCP986	sma-1(prt163 [SMA-1(DSH3)])	20	0	0	0	0	20		1	ns
Alae Defects Using Midbody Counts (%)
Strain	Genotype	Normal		Partial	Disorganized	Severe	N=
N2	WT (data from Fig. 3F)	100		0	0	0	17
GCP901	sma-1(prt156 [SMA-1(DABD1)])	0		17	83	0	18
GCP1138	sma-1(prt185 [SMA-1(DABD2)])	0		16	80	4	25
GCP1102	sma-1(prt192 [SMA-1(DSR11)])	72		28	0	0	25
GCP808	sma-1(prt133 [SMA-1(DPH)])	100		0	0	0	21
GCP986	sma-1(prt163 [SMA-1(DSH3)])	100		0	0	0	20

## Sheet: GCP901_AlaeOrgv2rubric
filenames	strain	date	worm_number	stage	body_position	organization		GCP901 sma-1(prt156 [SMA-1(DABD1)])
GCP901_W1_alae_PA_20250506.tif	GCP901	20250506	1	L4.9	midbody	partial
GCP901_W2_alae_PA_20250506.tif	GCP901	20250506	2	gravid adult	midbody	disorganized
GCP901_W3_alae_PA_20250506.tif	GCP901	20250506	3	L4.8	midbody	disorganized
GCP901_W4_alae_PA_20250506.tif	GCP901	20250506	4	ya	midbody	disorganized
GCP901_W5_alae_PA_20250506.tif	GCP901	20250506	5	ya	midbody	disorganized
GCP901_W6_alae_PA_20250506.tif	GCP901	20250506	6	gravid adult	midbody	disorganized
GCP901_W7_alae_PA_20250506.tif	GCP901	20250506	7	ya	midbody	disorganized
GCP901_W8_alae_PA_20250506.tif	GCP901	20250506	8	gravid adult	midbody	partial
GCP901_W9_alae_PA_20250506.tif	GCP901	20250506	9	ya	midbody	disorganized
GCP901_W10_alae_PA_20250506.tif	GCP901	20250506	10	gravid adult	midbody	disorganized
GCP901_W11_alae_PA_20250506.tif	GCP901	20250506	11	ya	midbody	disorganized
GCP901_W12_alae_PA_20250506.tif	GCP901	20250506	12	L4.9	midbody	disorganized
GCP901_W13_alae_PA_20250506.tif	GCP901	20250506	13	ya	midbody	disorganized
GCP901_W14_alae_PA_20250506.tif	GCP901	20250506	14	ya	midbody	disorganized
GCP901_W15_alae_PA_20250506.tif	GCP901	20250506	15	L4.9	midbody	disorganized
GCP901_W16_alae_PA_20250506.tif	GCP901	20250506	16	ya	midbody	disorganized
GCP901_W17_alae_PA_20250506.tif	GCP901	20250506	17	ya	midbody	disorganized
GCP901_W18_alae_PA_20250506.tif	GCP901	20250506	18	ya	midbody	partial

## Sheet: GCP1138_AlaeOrgv2rubric
filename	strain	date	worm_number	stage	body_position	organization		GCP1138	sma-1(prt185 [SMA-1(DABD2)])
GCP1138_W4_alae_PA_20250417.tif	GCP1138	20250417	1	ya	midbody	disorganized
GCP1138_W10_alae_PA_20250417.tif	GCP1138	20250417	2	ya	midbody	partial
GCP1138_W11_alae_PA_20250417.tif	GCP1138	20250417	3	ya(2eggs)	midbody	disorganized
GCP1138.MS.1.midbody.tif	GCP1138	20250519	4	L4.9	midbody	disorganized
GCP1138.MS.2.midbody.tif	GCP1138	20250519	5	L4.9	midbody	disorganized
GCP1138.MS.3.midbody.tif	GCP1138	20250519	6	ya	midbody	disorganized
GCP1138.MS.4.midbody.tif	GCP1138	20250519	7	ya	midbody	disorganized
GCP1138.MS.5.midbody.tif	GCP1138	20250519	8	L4.9	midbody	partial
GCP1138.MS.6b.midbody.tif	GCP1138	20250519	9	ya	midbody	disorganized
GCP1138.MS.7.midbody.tif	GCP1138	20250519	10	ya	midbody	disorganized
GCP1138_W1_alae_PA_20250527.tif	GCP1138	20250527	11	ya	midbody	disorganized
GCP1138_W2_alae_PA_20250527.tif	GCP1138	20250527	12	ya	midbody	disorganized
GCP1138_W3_alae_PA_20250527.tif	GCP1138	20250527	13	ya (2 eggs)	midbody	disorganized
GCP1138_W4_alae_PA_20250527.tif	GCP1138	20250527	14	L4.8	midbody	disorganized
GCP1138_W5_alae_PA_20250527.tif	GCP1138	20250527	15	L4.8	midbody	partial
GCP1138_W6_alae_PA_20250527.tif	GCP1138	20250527	16	ya	midbody	disorganized
GCP1138_W7_alae_PA_20250527.tif	GCP1138	20250527	17	L4.8	midbody	disorganized
GCP1138_W8_alae_PA_20250527.tif	GCP1138	20250527	18	ya	midbody	disorganized
GCP1138_W9_alae_PA_20250527.tif	GCP1138	20250527	19	ya	midbody	severe
GCP1138_W10_alae_PA_20250527.tif	GCP1138	20250527	20	ya	midbody	disorganized
GCP1138_W11_alae_PA_20250527.tif	GCP1138	20250527	21	ya (1 egg)	midbody	disorganized
GCP1138_W12_alae_PA_20250527.tif	GCP1138	20250527	22	ya	midbody	disorganized
GCP1138_W13_alae_PA_20250527.tif	GCP1138	20250527	23	ya	midbody	disorganized
GCP1138_W14_alae_PA_20250527.tif	GCP1138	20250527	24	ya (1 egg)	midbody	partial
GCP1138_W15_alae_PA_20250527.tif	GCP1138	20250527	25	ya	midbody	disorganized

## Sheet: GCP1102_AlaeOrgv2rubric
filename	strain	date	worm_number	stage	body_position	organization		GCP1102	sma-1(prt192 [SMA-1(DSR11)])
GCP1102.1.midbody.dic.tif	GCP1102	20260116	1	L4.8	midbody	normal
GCP1102.2.midbody.dic.tif	GCP1102	20260116	2	ya	midbody	partial
GCP1102.3.midbody.dic.tif	GCP1102	20260116	3	ya	midbody	normal
GCP1102.4.midbody.dic.tif	GCP1102	20260116	4	L4.9	midbody	normal
GCP1102.5.midbody.dic.tif	GCP1102	20260116	5	L4.9	midbody	normal
GCP1102_W1_alae_PA_20260120.tif	GCP1102	20260120	6	ya	midbody	normal
GCP1102_W2_alae_PA_20260120.tif	GCP1102	20260120	7	L4.8	midbody	partial
GCP1102_W3_alae_PA_20260120.tif	GCP1102	20260120	8	ya	midbody	normal
GCP1102_W4_alae_PA_20260120.tif	GCP1102	20260120	9	ya	midbody	partial
GCP1102_W5_alae_PA_20260120.tif	GCP1102	20260120	10	ya (1 egg)	midbody	normal
GCP1102_W6_alae_PA_20260120.tif	GCP1102	20260120	11	ya (1 egg)	midbody	normal
GCP1102_W7_alae_PA_20260120.tif	GCP1102	20260120	12	ya	midbody	normal
GCP1102_W8_alae_PA_20260120.tif	GCP1102	20260120	13	ya	midbody	normal
GCP1102_W9_alae_PA_20260120.tif	GCP1102	20260120	14	ya	midbody	normal
GCP1102_W10_alae_PA_20260120.tif	GCP1102	20260120	15	ya	midbody	partial
GCP1102_W11_alae_PA_20260120.tif	GCP1102	20260120	16	ya	midbody	normal
GCP1102_W12_alae_PA_20260120.tif	GCP1102	20260120	17	ya	midbody	normal
GCP1102_W13_alae_PA_20260120.tif	GCP1102	20260120	18	ya	midbody	normal
GCP1102_W14_alae_PA_20260120.tif	GCP1102	20260120	19	ya	midbody	normal
GCP1102_W15_alae_PA_20260120.tif	GCP1102	20260120	20	L4.9	midbody	partial
GCP1102_W16_alae_PA_20260120.tif	GCP1102	20260120	21	ya	midbody	normal
GCP1102_W17_alae_PA_20260120.tif	GCP1102	20260120	22	ya	midbody	normal
GCP1102_W18_alae_PA_20260120.tif	GCP1102	20260120	23	ya	midbody	normal
GCP1102_W19_alae_PA_20260120.tif	GCP1102	20260120	24	ya	midbody	partial
GCP1102_W20_alae_PA_20260120.tif	GCP1102	20260120	25	ya	midbody	partial

## Sheet: GCP808_AlaeOrgv2rubric
filenames	strain	date	worm_number	stage	body_position	organization		GCP808	sma-1(prt133 [SMA-1(DPH)])
GCP808_W1_mid_alae_20250506.tif	GCP808	20250506	1	gravid adult	midbody	normal
GCP808_W2_mid_alae_20250506.tif	GCP808	20250506	2	ya	midbody	normal
GCP808_W3_mid_alae_20250506.tif	GCP808	20250506	3	ya	midbody	normal
GCP808_W4_mid_alae_20250506.tif	GCP808	20250506	4	ya	midbody	normal
GCP808_W5_mid_alae_20250506.tif	GCP808	20250506	5	ya	midbody	normal
GCP808_W6_mid_alae_20250506.tif	GCP808	20250506	6	ya	midbody	normal
GCP808_W7_mid_alae_20250506.tif	GCP808	20250506	7	ya	midbody	normal
GCP808_W8_mid_alae_20250506.tif	GCP808	20250506	8	ya	midbody	normal
GCP808_W9_mid_alae_20250506.tif	GCP808	20250506	9	ya	midbody	normal
GCP808_W10_mid_alae_20250506.tif	GCP808	20250506	10	gravid adult	midbody	normal
GCP808_W11_mid_alae_20250506.tif	GCP808	20250506	11	gravid adult	midbody	normal
GCP808_W12_mid_alae_20250506.tif	GCP808	20250506	12	ya	midbody	normal
GCP808_W13_mid_alae_20250506.tif	GCP808	20250506	13	ya	midbody	normal
GCP808_W14_mid_alae_20250506.tif	GCP808	20250506	14	ya	midbody	normal
GCP808_W15_mid_alae_20250506.tif	GCP808	20250506	15	ya	midbody	normal
GCP808_W16_mid_alae_20250506.tif	GCP808	20250506	16	ya	midbody	normal
GCP808_W17_mid_alae_20250506.tif	GCP808	20250506	17	ya	midbody	normal
GCP808_W18_mid_alae_20250506.tif	GCP808	20250506	18	ya	midbody	normal
GCP808_W19_mid_alae_20250506.tif	GCP808	20250506	19	ya	midbody	normal
GCP808_W20_mid_alae_20250506.tif	GCP808	20250506	20	ya	midbody	normal
GCP808_W21_mid_alae_20250506.tif	GCP808	20250506	21	ya	midbody	normal

## Sheet: GCP986_AlaeOrgv2rubric
filename	strain	date	worm_number	stage	body_position	organization		GCP986	sma-1(prt163 [SMA-1(DSH3)])
GCP986.1.midbody.dic.tif	GCP986	20260116	1	ya	midbody	normal
GCP986.2.midbody.dic.tif	GCP986	20260116	2	ya	midbody	normal
GCP986.3.midbody.dic.tif	GCP986	20260116	3	ya	midbody	normal
GCP986.4.midbody.dic.tif	GCP986	20260116	4	L4.8	midbody	normal
GCP986.5.midbody.dic.tif	GCP986	20260116	5	L4.9	midbody	normal
GCP986.6.midbody.dic.tif	GCP986	20260116	6	L4.9	midbody	normal
GCP986.7.midbody.dic.tif	GCP986	20260116	7	ya	midbody	normal
GCP986.8.midbody.dic.tif	GCP986	20260116	8	ya	midbody	normal
GCP986.9.midbody.dic.tif	GCP986	20260116	9	ya	midbody	normal
GCP986.10.midbody.dic.tif	GCP986	20260116	10	ya	midbody	normal
GCP986.11.midbody.dic.tif	GCP986	20260116	11	L4.8	midbody	normal
GCP986.12.midbody.dic.tif	GCP986	20260116	12	L4.8	midbody	normal
GCP986.13.midbody.dic.tif	GCP986	20260116	13	ya	midbody	normal
GCP986.14.midbody.dic.tif	GCP986	20260116	14	L4.8	midbody	normal
GCP986.15.midbody.dic.tif	GCP986	20260116	15	L4.9	midbody	normal
GCP986.16.midbody.dic.tif	GCP986	20260116	16	ya	midbody	normal
GCP986.17.midbody.dic.tif	GCP986	20260116	17	ya	midbody	normal
GCP986.18.midbody.dic.tif	GCP986	20260116	18	L4.9	midbody	normal
GCP986.19.midbody.dic.tif	GCP986	20260116	19	L4.8	midbody	normal
GCP986.20.midbody.dic.tif	GCP986	20260116	20	ya	midbody	normal
