# Supplementary material for: Apical spectrin organizes cortical actin filament bundles to pattern C. elegans cuticle ridges
Source: PLoS Genet. 2026 Jul 16;22(7):e1012236. doi: 10.1371/journal.pgen.1012236 (PMC13395344; doi:10.1371/journal.pgen.1012236)
Supplement: S4 File — (XLSX) [file pgen.1012236.s015.xlsx]

## Sheet: Summary
Fig 6F	SOURCE DATA
ARF403	aaaIs24 (elt-5p::untrnch::GFP::unc-54 3’UTR + ttx-3::GFP) (4x outcrossed)
UP4240	aaaIs24(egl-18p::untrnch::GFP::unc-54 3’ UTR + ttx-3::GFP) II; sma-1(ru18) V
Graphical Data
ARF403				UP4240
msmnt_1	msmnt_2	msmnt_3	Mean	msmnt_1	msmnt_2	msmnt_3	Mean
24.248	29.512	37.743	30.501	32.5	35.073	31.811	33.128
52.859	52.74	58.684	54.761	37.545	23.019	27.854	29.4727
56.939	65.554	51.165	57.886	29.04	27.436	21.967	26.1477
46.177	40.743	43.648	43.5227	24.222	18.536	16.304	19.6873
56.438	46.217	58.703	53.786	27.059	26.755	31.382	28.3987
45.979	23.75	29.155	32.9613	23.663	22.965	22.486	23.038
30.889	50.589	42.318	41.2653	33.238	27.248	23.781	28.089
38.786	32.234	37.689	36.2363	19.507	19.47	21.316	20.0977
26.545	28.693	33.941	29.7263	44.234	46.786	47.184	46.068
40.406	30.649	31.821	34.292				28.2363
55.696	46.401	33.141	45.0793
			41.8198
Mann-Whitney U test, two-tailed
*greyed numbers are outliers and not used
	p-value
ARF403 vs UP4240	0.003445	*imaged with Zeiss LSM880 with Airyscan

## Sheet: AllMeasured
filename	strain	L4_subgroup	L4_stage	msmnt_mean	msmnt_1	msmnt_2	msmnt_3
ARF403_W1_20240508_Airyscan.z7.564x188	WT	mid-L4	L4.4	30.501	24.248	29.512	37.743
MAX_z11_ARF403_W6_20240510_Airyscan.564x188	WT	mid-L4	L4.4-5	54.761	52.859	52.74	58.684
MAX_z11_ARF403_W7_20240510_Airyscan.564x188	WT	mid-L4	L4.4-5	57.886	56.939	65.554	51.165
MAX_z4_ARF403_W9_20240613_Airyscan.564x188	WT	mid-L4	L4.4	43.5227	46.177	40.743	43.648
MAX_z8_ARF403_W10_20240613_Airyscan.564x188	WT	mid-L4	L4.3	53.786	56.438	46.217	58.703
MAX_z8_ARF403_W5_20240510_Airyscan.564x188	WT	mid-L4	L4.4-5	32.9613	45.979	23.75	29.155
MAX_z9_ARF403_W1v2_20240613_Airyscan.564x188	WT	mid-L4	L4.3	41.2653	30.889	50.589	42.318
MAX_z9_ARF403_W2_20240613_Airyscan.564x188	WT	mid-L4	L4.3	36.2363	38.786	32.234	37.689
MAX_z9_ARF403_W4_20240613_Airyscan.564x188	WT	mid-L4	L4.3	29.7263	26.545	28.693	33.941
MAX_z9_ARF403_W6_20240613_Airyscan.564x188	WT	mid-L4	L4.4	34.292	40.406	30.649	31.821
MAX_z9_ARF403_W8_20240613_Airyscan.564x188	WT	mid-L4	L4.3-4	45.0793	55.696	46.401	33.141
			AVG	41.8198
MAX_z10_UP4240_W1_20240613_Airyscan.564x188	sma-1	mid-L4	L4.3	33.128	32.5	35.073	31.811
MAX_z12_UP4240_W2_20240717_Airyscan.564x188	sma-1	mid-L4	L4.3-5	29.4727	37.545	23.019	27.854
MAX_z6_UP4240_W1_20240509_Airyscan.564x188	sma-1	mid-L4	L4.3-5	26.1477	29.04	27.436	21.967
MAX_z7_UP4240_W2_20240613_Airyscan564x188	sma-1	mid-L4	L4.3-5	19.6873	24.222	18.536	16.304
MAX_z7_UP4240_W3_20240717_Airyscan.564x188	sma-1	mid-L4	L4.5	28.3987	27.059	26.755	31.382
MAX_z7_UP4240_W5_20240613_Airyscan.564x188	sma-1	mid-L4	L4.4	23.038	23.663	22.965	22.486
MAX_z7_UP4240_W6_20240613_Airyscan.564x188	sma-1	mid-L4	L4.4	28.089	33.238	27.248	23.781
MAX_z9_UP4240_W3_20240509_Airyscan.564x188	sma-1	mid-L4	L4.4	20.0977	19.507	19.47	21.316
MAX_z9_UP4240_W3_20240613_Airyscan.564x188	sma-1	mid-L4	L4.3-5	46.068	44.234	46.786	47.184
MAX_z9_UP4240_W1_20240717_Airyscan.564x188	sma-1	mid-L4	L4.3-4	94.1697	93.283	95.33	93.896	*outlier not counted in statistical analysis
			AVG	28.2363
