# Supplementary material for: Apical spectrin organizes cortical actin filament bundles to pattern C. elegans cuticle ridges
Source: PLoS Genet. 2026 Jul 16;22(7):e1012236. doi: 10.1371/journal.pgen.1012236 (PMC13395344; doi:10.1371/journal.pgen.1012236)
Supplement: S5 File — (XLSX) [file pgen.1012236.s016.xlsx]

## Sheet: Summary
Fig 6H	SOURCE DATA
PHX4954	sma-1(syb4954 [sma-1::GFP]) V
Graphical Data
EV				act2i
msmnt_1	msmnt_2	msmnt_3	Mean	msmnt_1	msmnt_2	msmnt_3	Mean
43.948	39.221	41.754	41.641	43.657	8.183	29.239	27.0263
42.99	47.315	63.671	51.3253	24.346	27.702	28.588	26.8787
47.349	41.533	48.308	45.73	32.183	37.391	35.616	35.0633
27.142	26.872	31.585	28.533	22.467	47.08	28.931	32.826
26.609	24.484	24.761	25.2847	26.197	25.284	29.325	26.9353
20.481	32.156	20.817	24.4847	19.564	4.834	21.879	15.4257
20.035	29.239	21.45	23.5747	41.647	26.564	18.616	28.9423
20.266	25.408	25.837	23.837	18.391	13.945	25.851	19.3957
			33.0513				26.5617
Mann-Whitney U test, two-tailed
*greyed numbers are outliers and not used
	p-value
PHX4954; EV vs act2i	0.59951	*imaged with Leica Dmi8 Confocal

## Sheet: sma1.EVvsact2i.confocal
filename	strain	treatment	L4_subgroup	L4_stage	msmnt_mean	msmnt_1	msmnt_2	msmnt_3
C1_z5_PHX4954.EV.5.19.23_001A.800x200	PHX4954	EV	mid-L4	L4.4	41.641	43.948	39.221	41.754
C1_z5_PHX4954.EV.5.19.23_003A.800x200	PHX4954	EV	mid-L4	L4.4	51.3253	42.99	47.315	63.671
C1_z6_PHX4954.EV.5.19.23_004A.800x200	PHX4954	EV	mid-L4	L4.5	45.73	47.349	41.533	48.308
C1_z8_PHX4954.EV.5.19.23_005A.800x200	PHX4954	EV	mid-L4	L4.4	28.533	27.142	26.872	31.585
C1_z4_PHX4954.EV.5.19.23_007A.800x200	PHX4954	EV	mid-L4	L4.3	25.2847	26.609	24.484	24.761
C1_z4_PHX4954.EV.5.19.23_008A.800x200	PHX4954	EV	mid-L4	L4.4	24.4847	20.481	32.156	20.817
C1_z4_PHX4954.EV.5.19.23_009A.800x200	PHX4954	EV	mid-L4	L4.5	23.5747	20.035	29.239	21.45
C1_z4_PHX4954.EV.5.19.23_010A.800x200	PHX4954	EV	mid-L4	L4.5	23.837	20.266	25.408	25.837
					33.0513
C1_z10_PHX4954.act-2i.5.19.23_001A.800x200	PHX4954	act2i	mid-L4	L4.3	27.0263	43.657	8.183	29.239
C1_z8_PHX4954.act-2i.5.19.23_005A.800x200	PHX4954	act2i	mid-L4	L4.5	26.8787	24.346	27.702	28.588
C1_z7_PHX4954.act-2i.5.19.23_007B.800x200	PHX4954	act2i	mid-L4	L4.4	35.0633	32.183	37.391	35.616
C1_z7_PHX4954.act-2i.5.19.23_008A.800x200	PHX4954	act2i	mid-L4	L4.5	32.826	22.467	47.08	28.931
C1_z10_PHX4954.act-2i.5.19.23_009A.800x200	PHX4954	act2i	mid-L4	L4.5	26.9353	26.197	25.284	29.325
C1_z6_PHX4954.act-2i.5.19.23_010A.800x200	PHX4954	act2i	mid-L4	L4.5	15.4257	19.564	4.834	21.879
C1_z8_PHX4954.act-2i.5.19.23_014A.800x200	PHX4954	act2i	mid-L4	L4.4	28.9423	41.647	26.564	18.616
C1_z8_PHX4954.act-2i.5.19.23_015A.800x200	PHX4954	act2i	mid-L4	L4.3	19.3957	18.391	13.945	25.851
					26.5617
