# Supplementary material for: Apical spectrin organizes cortical actin filament bundles to pattern C. elegans cuticle ridges
Source: PLoS Genet. 2026 Jul 16;22(7):e1012236. doi: 10.1371/journal.pgen.1012236 (PMC13395344; doi:10.1371/journal.pgen.1012236)
Supplement: S6 File — (XLSX) [file pgen.1012236.s017.xlsx]

## Sheet: Summary
Fig 7E	SOURCE DATA
N2	WT
AZ30	sma-1 (ru18) V
junctional slits			medial slits
N2	AZ30		N2	AZ30
0.317418	0.202536		0.26775	0.217595
0.378321	0.204557		0.265072	0.280999
0.320647	0.22684		0.311887	0.379137
0.309711	0.225714		0.314565	0.269582
0.33343	0.272609		0.300593	0.40851
0.356	0.190692		0.318948	0.335886
0.351117	0.278546		0.313592	0.276625
0.350546	0.257626		0.257942	0.346521
0.203444	0.253768		0.0909558	0.23894
0.176274	0.264716		0.0841115	0.280394
0.149696	0.377803		0.0694974	0.407606
0.0867731	0.315079		0.0639263	0.354529
0.161557	0.341408		0.0768548	0.532456
0.172035	0.447855		0.159692	0.453284
0.143276	0.341728		0.116798	0.242681
0.136519	0.21792		0.0782045	0.413441
0.248363	0.276212		0.091024	0.339887
0.155771			0.102528
0.226449			0.100147
0.180036			0.160131
0.139022			0.176614
0.164594			0.106483
0.174626			0.158815
0.157089			0.154664
0.224696			0.172533
Mann-Whitney U test, two-tailed
	p-value
junctional	0.038	*
medial	4.4e-05	***
all slits	8e-06	***
N2 medial vs N2 junctional	0.022	*

## Sheet: junctional_slit_metadata
filename	Strain	fileID	Animal	Grid	Strip	Slice	side	slit_num	msmt_type	slit_pos	values
N2L4-1455-1B_b20279gU4m10K_leftlateral_st02s002	N2	N2L4-1455-1B	B	U4	2	2	left	slit1	length	junctional	0.317418
N2L4-1455-1B_b20279gU4m10K_leftlateral_st02s002	N2	N2L4-1455-1B	B	U4	2	2	left	slit4	length	junctional	0.378321
N2L4-1455-1_animalB_b20279gR1m10K_rightlateral_st02s003	N2	N2L4-1455-1	B	R1	2	3	right	slit1	length	junctional	0.320647
N2L4-1455-1_animalB_b20279gR1m10K_rightlateral_st02s003	N2	N2L4-1455-1	B	R1	2	3	right	slit4	length	junctional	0.309711
N2L4-1455-1B_b20279gT5m5K_left lateral_st02s005_scale_500nm__z4.0	N2	N2L4-1455-1B	B	T5	2	5	left	slit1	length	junctional	0.33343
N2L4-1455-1B_b20279gT5m5K_left lateral_st02s005_scale_500nm__z4.0	N2	N2L4-1455-1B	B	T5	2	5	left	slit4	length	junctional	0.356
N2L4-1455-1B_b20279gP1m5K_rightlateral_st01s005_scale_500nm	N2	N2L4-1455-1B	B	P1	1	5	right	slit1	length	junctional	0.351117
N2L4-1455-1B_b20279gP1m5K_rightlateral_st01s005_scale_500nm	N2	N2L4-1455-1B	B	P1	1	5	right	slit4	length	junctional	0.350546
N2L4-1455-3B_b20277gK5m10K_leftlateral_st02s007	N2	N2L4-1455-3B	F	K5	2	7	left	slit1	length	junctional	0.203444
N2L4-1455-3B_b20277gK5m10K_leftlateral_st02s007	N2	N2L4-1455-3B	F	K5	2	7	left	slit4	length	junctional	0.176274
N2L4-1455-3B_b20277gK5m10K_rightlateral_st02s007	N2	N2L4-1455-3B	F	K5	2	7	right	slit1	length	junctional	0.149696
N2L4-1455-3B_b20277gK5m10K_rightlateral_st02s007	N2	N2L4-1455-3B	F	K5	2	7	right	slit4	length	junctional	0.0867731
Several left lateral duplicates from Grid H5	N2	N2L4-1455-3	F	H5	1;2	2;5	left	slit1	length	junctional	0.161557
Several left lateral duplicates from Grid H5	N2	N2L4-1455-3	F	H5	1;2	2;5	left	slit4	length	junctional	0.172035
Several right lateral duplicates from Grid H5	N2	N2L4-1455-3	F	H5	1;2	1,5	right	slit1	length	junctional	0.143276
Several right lateral duplicates from Grid H5	N2	N2L4-1455-3	F	H5	1;2	1,5	right	slit4	length	junctional	0.136519
N2L4-1455-5_b20278gE5m5K_rightlateral_st02s009r_scale_500nm__z17.0	N2	N2L4-1455-5	H	E5	2	9	right	slit1	length	junctional	0.248363
N2L4-1455-5_b20278gE5m5K_rightlateral_st02s009r_scale_500nm__z17.0	N2	N2L4-1455-5	H	E5	2	9	right	slit4	length	junctional	0.155771
N2L4-1455-5_b20278gG3m5K_rightlateral_st02s003_scale_500nm__z17.0	N2	N2L4-1455-5	H	G3	2	3	right	slit1	length	junctional	0.226449
N2L4-1455-5_b20278gG3m5K_rightlateral_st02s003_scale_500nm__z17.0	N2	N2L4-1455-5	H	G3	2	3	right	slit4	length	junctional	0.180036
Several left lateral duplicates from Grid A4	N2	N2L4-1455-5	H	A4	1;2;3	10;13	left	slit1	length	junctional	0.139022
Several left lateral duplicates from Grid A4	N2	N2L4-1455-5	H	A4	1;2;3	10;13	left	slit4	length	junctional	0.164594
Several right lateral duplicates from Grid A4	N2	N2L4-1455-5	H	A4	1;2;4	10;14	right	slit1	length	junctional	0.174626
Several right lateral duplicates from Grid A4	N2	N2L4-1455-5	H	A4	1;2;4	10;14	right	slit4	length	junctional	0.157089
										AVG:	0.224696
Several left lateral duplicates from Grid B1	AZ30	AZ30-1	A	B1	1;2;3	3;5;8	left	slit1	length	junctional	0.202536
Several left lateral duplicates from Grid B1	AZ30	AZ30-1	A	B1	1;2;3	3;5;8	left	slit4	length	junctional	0.204557
0009 - AZ30-1gA4box43506_st2sl1_left_AnimalA_22000x_20250829 Ceta	AZ30	AZ30-1	A	A4	2	1	left	slit1	length	junctional	0.22684
0009 - AZ30-1gA4box43506_st2sl1_left_AnimalA_22000x_20250829 Ceta	AZ30	AZ30-1	A	A4	2	1	left	slit4	length	junctional	0.225714
AZ30-1_b43506gA1m6K_AnimalB_no_left_Alae_st01s002	AZ30	AZ30-1	B	A1	1	2	left	slit1	length	junctional	0.272609
AZ30-1_b43506gA1m6K_AnimalB_no_left_Alae_st01s002	AZ30	AZ30-1	B	A1	1	2	left	slit4	length	junctional	0.190692
2 left lateral duplicates from Grid C1	AZ30	AZ30-1	B	C1	1;2	4;2	left	slit1	length	junctional	0.278546
2 left lateral duplicates from Grid C1	AZ30	AZ30-1	B	C1	1;2	4;2	left	slit4	length	junctional	0.257626
AZ30-5_b13033gE2m10K_rightlateral_Alae_st01s013	AZ30	AZ30-5	C	E2	1	13	right	slit1	length	junctional	0.253768
AZ30-5_b13033gE2m10K_rightlateral_Alae_st01s013	AZ30	AZ30-5	C	E2	1	13	right	slit4	length	junctional	0.264716
AZ30-6_b13033gH1m8K_AnimalB_leftlateral_noAlae_st01s006	AZ30	AZ30-6	D	H1	1	6	left	slit1	length	junctional	0.377803
AZ30-6_b13033gH1m8K_AnimalB_leftlateral_noAlae_st01s006	AZ30	AZ30-6	D	H1	1	6	left	slit4	length	junctional	0.315079
AZ30-6_b13033gH1m10K_AnimalB_rightlateral_noAlae_st01s006	AZ30	AZ30-6	D	H1	1	6	right	slit1	length	junctional	0.341408
AZ30-6_b13033gH1m10K_AnimalB_rightlateral_noAlae_st01s006	AZ30	AZ30-6	D	H1	1	6	right	slit4	length	junctional	0.447855
AZ30-6_b13033gK2m10K_AnimalB_rightlateral_noAlae_st01s001	AZ30	AZ30-6	D	K2	1	1	right	slit1	length	junctional	0.341728
AZ30-6_b13033gK2m10K_AnimalB_rightlateral_noAlae_st01s001	AZ30	AZ30-6	D	K2	1	1	right	slit4	length	junctional	0.21792
										AVG:	0.276212

## Sheet: medial_slit_metadata
filename	Strain	fileID	Animal	Grid	Strip	Slice	side	slit_num	msmt_type	slit_pos	values
N2L4-1455-1B_b20279gU4m10K_leftlateral_st02s002	N2	N2L4-1455-1B	B	U4	2	2	left	slit2	length	medial	0.26775
N2L4-1455-1B_b20279gU4m10K_leftlateral_st02s002	N2	N2L4-1455-1B	B	U4	2	2	left	slit3	length	medial	0.265072
N2L4-1455-1_animalB_b20279gR1m10K_rightlateral_st02s003	N2	N2L4-1455-1	B	R1	2	3	right	slit2	length	medial	0.311887
N2L4-1455-1_animalB_b20279gR1m10K_rightlateral_st02s003	N2	N2L4-1455-1	B	R1	2	3	right	slit3	length	medial	0.314565
N2L4-1455-1B_b20279gT5m5K_left lateral_st02s005_scale_500nm__z4.0	N2	N2L4-1455-1B	B	T5	2	5	left	slit2	length	medial	0.300593
N2L4-1455-1B_b20279gT5m5K_left lateral_st02s005_scale_500nm__z4.0	N2	N2L4-1455-1B	B	T5	2	5	left	slit3	length	medial	0.318948
N2L4-1455-1B_b20279gP1m5K_rightlateral_st01s005_scale_500nm	N2	N2L4-1455-1B	B	P1	1	5	right	slit2	length	medial	0.313592
N2L4-1455-1B_b20279gP1m5K_rightlateral_st01s005_scale_500nm	N2	N2L4-1455-1B	B	P1	1	5	right	slit3	length	medial	0.257942
N2L4-1455-3B_b20277gK5m10K_leftlateral_st02s007	N2	N2L4-1455-3B	F	K5	2	7	left	slit2	length	medial	0.0909558
N2L4-1455-3B_b20277gK5m10K_leftlateral_st02s007	N2	N2L4-1455-3B	F	K5	2	7	left	slit3	length	medial	0.0841115
N2L4-1455-3B_b20277gK5m10K_rightlateral_st02s007	N2	N2L4-1455-3B	F	K5	2	7	right	slit2	length	medial	0.0694974
N2L4-1455-3B_b20277gK5m10K_rightlateral_st02s007	N2	N2L4-1455-3B	F	K5	2	7	right	slit3	length	medial	0.0639263
Several left lateral duplicates from Grid H5	N2	N2L4-1455-3	F	H5	1;2	2;5	left	slit2	length	medial	0.0768548
Several left lateral duplicates from Grid H5	N2	N2L4-1455-3	F	H5	1;2	2;5	left	slit3	length	medial	0.159692
Several right lateral duplicates from Grid H5	N2	N2L4-1455-3	F	H5	1;2	1,5	right	slit2	length	medial	0.116798
Several right lateral duplicates from Grid H5	N2	N2L4-1455-3	F	H5	1;2	1,5	right	slit3	length	medial	0.0782045
N2L4-1455-5_b20278gE5m5K_rightlateral_st02s009r_scale_500nm__z17.0	N2	N2L4-1455-5	H	E5	2	9	right	slit2	length	medial	0.091024
N2L4-1455-5_b20278gE5m5K_rightlateral_st02s009r_scale_500nm__z17.0	N2	N2L4-1455-5	H	E5	2	9	right	slit3	length	medial	0.102528
N2L4-1455-5_b20278gG3m5K_rightlateral_st02s003_scale_500nm__z17.0	N2	N2L4-1455-5	H	G3	2	3	right	slit2	length	medial	0.100147
N2L4-1455-5_b20278gG3m5K_rightlateral_st02s003_scale_500nm__z17.0	N2	N2L4-1455-5	H	G3	2	3	right	slit3	length	medial	0.160131
Several left lateral duplicates from Grid A4	N2	N2L4-1455-5	H	A4	1;2;3	10;13	left	slit2	length	medial	0.176614
Several left lateral duplicates from Grid A4	N2	N2L4-1455-5	H	A4	1;2;3	10;13	left	slit3	length	medial	0.106483
Several right lateral duplicates from Grid A4	N2	N2L4-1455-5	H	A4	1;2;4	10;14	right	slit2	length	medial	0.158815
Several right lateral duplicates from Grid A4	N2	N2L4-1455-5	H	A4	1;2;4	10;14	right	slit3	length	medial	0.154664
										AVG:	0.172533
Several left lateral duplicates from Grid B1	AZ30	AZ30-1	A	B1	1;2;3	3;5;8	left	slit2	length	medial	0.217595
Several left lateral duplicates from Grid B1	AZ30	AZ30-1	A	B1	1;2;3	3;5;8	left	slit3	length	medial	0.280999
0009 - AZ30-1gA4box43506_st2sl1_left_AnimalA_22000x_20250829 Ceta	AZ30	AZ30-1	A	A4	2	1	left	slit2	length	medial	0.379137
0009 - AZ30-1gA4box43506_st2sl1_left_AnimalA_22000x_20250829 Ceta	AZ30	AZ30-1	A	A4	2	1	left	slit3	length	medial	0.269582
AZ30-1_b43506gA1m6K_AnimalB_no_left_Alae_st01s002	AZ30	AZ30-1	B	A1	1	2	left	slit2	length	medial	0.40851
AZ30-1_b43506gA1m6K_AnimalB_no_left_Alae_st01s002	AZ30	AZ30-1	B	A1	1	2	left	slit3	length	medial	0.335886
2 left lateral duplicates from Grid C1	AZ30	AZ30-1	B	C1	1;2	4;2	left	slit2	length	medial	0.276625
2 left lateral duplicates from Grid C1	AZ30	AZ30-1	B	C1	1;2	4;2	left	slit3	length	medial	0.346521
AZ30-5_b13033gE2m10K_rightlateral_Alae_st01s013	AZ30	AZ30-5	C	E2	1	13	right	slit2	length	medial	0.23894
AZ30-5_b13033gE2m10K_rightlateral_Alae_st01s013	AZ30	AZ30-5	C	E2	1	13	right	slit3	length	medial	0.280394
AZ30-6_b13033gH1m8K_AnimalB_leftlateral_noAlae_st01s006	AZ30	AZ30-6	D	H1	1	6	left	slit2	length	medial	0.407606
AZ30-6_b13033gH1m8K_AnimalB_leftlateral_noAlae_st01s006	AZ30	AZ30-6	D	H1	1	6	left	slit3	length	medial	0.354529
AZ30-6_b13033gH1m10K_AnimalB_rightlateral_noAlae_st01s006	AZ30	AZ30-6	D	H1	1	6	right	slit2	length	medial	0.532456
AZ30-6_b13033gH1m10K_AnimalB_rightlateral_noAlae_st01s006	AZ30	AZ30-6	D	H1	1	6	right	slit3	length	medial	0.453284
AZ30-6_b13033gK2m10K_AnimalB_rightlateral_noAlae_st01s001	AZ30	AZ30-6	D	K2	1	1	right	slit2	length	medial	0.242681
AZ30-6_b13033gK2m10K_AnimalB_rightlateral_noAlae_st01s001	AZ30	AZ30-6	D	K2	1	1	right	slit3	length	medial	0.413441
										AVG:	0.339887
